# Supplementary material for: TEpiNom: A computational framework integrating population data to prioritize Plasmodium falciparum T cell epitopes
Source: Vaccine. Author manuscript; Available in PMC 2026 Apr 21. (PMC13097472; doi:10.1016/j.vaccine.2026.128388)
Supplement: MHC I HLA allele list [file NIHMS2162227-supplement-MHC_I_HLA_allele_list.txt]

HLA-A*68:15
HLA-A*26:12
HLA-A*68:10
HLA-A*02:25
HLA-A*24:17
HLA-A*80:01
HLA-A*30:08
HLA-A*01:23
HLA-A*02:06
HLA-A*02:04
HLA-A*02:05
HLA-A*02:02
HLA-A*02:03
HLA-A*02:01
HLA-A*23:01
HLA-A*23:05
HLA-A*23:04
HLA-A*68:04
HLA-A*11:11
HLA-A*11:12
HLA-A*74:04
HLA-A*74:03
HLA-A*74:01
HLA-A*36:04
HLA-A*36:01
HLA-A*36:03
HLA-A*03:04
HLA-A*03:01
HLA-A*03:02
HLA-A*02:34
HLA-A*26:01
HLA-A*26:05
HLA-A*26:08
HLA-A*26:09
HLA-A*02:135
HLA-A*43:01
HLA-A*30:07
HLA-A*30:06
HLA-A*68:08
HLA-A*30:04
HLA-A*30:03
HLA-A*30:02
HLA-A*30:01
HLA-A*02:36
HLA-A*68:02
HLA-A*68:03
HLA-A*68:01
HLA-A*68:06
HLA-A*30:09
HLA-A*68:05
HLA-A*24:02
HLA-A*24:03
HLA-A*24:07
HLA-A*24:04
HLA-A*24:05
HLA-A*32:106
HLA-A*03:42
HLA-A*01:36
HLA-A*29:15
HLA-A*31:11
HLA-A*02:20
HLA-A*23:13
HLA-A*23:17
HLA-A*69:01
HLA-A*33:17
HLA-A*33:16
HLA-A*11:09
HLA-A*11:04
HLA-A*11:05
HLA-A*11:03
HLA-A*11:01
HLA-A*25:01
HLA-A*25:02
HLA-A*24:31
HLA-A*01:09
HLA-A*29:01
HLA-A*29:03
HLA-A*29:02
HLA-A*01:03
HLA-A*01:02
HLA-A*01:01
HLA-A*01:07
HLA-A*01:06
HLA-A*02:24
HLA-A*02:26
HLA-A*02:22
HLA-A*26:30
HLA-A*34:02
HLA-A*34:01
HLA-A*30:10
HLA-A*02:12
HLA-A*03:50
HLA-A*31:01
HLA-A*31:03
HLA-A*31:04
HLA-A*31:06
HLA-A*31:08
HLA-A*32:02
HLA-A*03:26
HLA-A*02:448
HLA-A*66:01
HLA-A*66:02
HLA-A*66:03
HLA-A*68:27
HLA-A*33:03
HLA-A*33:01
HLA-A*02:07
HLA-A*24:23
HLA-A*24:26
HLA-A*01:14
HLA-A*01:17
HLA-A*02:11
HLA-A*02:10
HLA-A*02:14
HLA-A*02:17
HLA-A*02:16
HLA-A*01:86
HLA-A*29:11
HLA-A*30:26
HLA-A*32:01
HLA-A*32:03
HLA-A*33:36
HLA-B*82:01
HLA-B*82:02
HLA-B*15:67
HLA-B*18:25
HLA-B*44:18
HLA-B*44:10
HLA-B*44:11
HLA-B*44:15
HLA-B*45:04
HLA-B*45:07
HLA-B*45:01
HLA-B*45:02
HLA-B*08:03
HLA-B*08:02
HLA-B*08:01
HLA-B*08:05
HLA-B*08:04
HLA-B*55:01
HLA-B*27:05
HLA-B*27:02
HLA-B*27:03
HLA-B*14:06
HLA-B*14:04
HLA-B*14:05
HLA-B*14:02
HLA-B*14:03
HLA-B*14:01
HLA-B*35:08
HLA-B*35:03
HLA-B*35:02
HLA-B*35:01
HLA-B*47:02
HLA-B*47:03
HLA-B*35:05
HLA-B*47:01
HLA-B*51:19
HLA-B*51:12
HLA-B*51:10
HLA-B*15:31
HLA-B*15:37
HLA-B*39:06
HLA-B*39:03
HLA-B*39:02
HLA-B*39:01
HLA-B*40:16
HLA-B*40:12
HLA-B*15:220
HLA-B*48:02
HLA-B*48:01
HLA-B*41:02
HLA-B*67:01
HLA-B*56:01
HLA-B*44:29
HLA-B*44:28
HLA-B*44:27
HLA-B*44:26
HLA-B*51:21
HLA-B*51:07
HLA-B*53:08
HLA-B*53:03
HLA-B*53:02
HLA-B*53:01
HLA-B*53:07
HLA-B*53:05
HLA-B*53:04
HLA-B*35:87
HLA-B*15:24
HLA-B*50:04
HLA-B*35:11
HLA-B*38:01
HLA-B*07:17
HLA-B*07:11
HLA-B*07:10
HLA-B*07:12
HLA-B*15:09
HLA-B*15:05
HLA-B*15:01
HLA-B*15:03
HLA-B*15:02
HLA-B*78:01
HLA-B*18:03
HLA-B*13:03
HLA-B*13:02
HLA-B*13:01
HLA-B*49:01
HLA-B*49:03
HLA-B*39:10
HLA-B*42:08
HLA-B*58:02
HLA-B*58:01
HLA-B*42:01
HLA-B*42:02
HLA-B*57:05
HLA-B*57:04
HLA-B*57:03
HLA-B*57:02
HLA-B*57:01
HLA-B*48:15
HLA-B*18:01
HLA-B*18:06
HLA-B*18:07
HLA-B*18:09
HLA-B*44:35
HLA-B*44:38
HLA-B*51:33
HLA-B*08:20
HLA-B*73:01
HLA-B*52:01
HLA-B*18:04
HLA-B*37:01
HLA-B*35:28
HLA-B*35:20
HLA-B*07:02
HLA-B*07:06
HLA-B*07:07
HLA-B*07:04
HLA-B*07:05
HLA-B*41:01
HLA-B*07:08
HLA-B*41:03
HLA-B*15:13
HLA-B*15:10
HLA-B*15:16
HLA-B*15:17
HLA-B*15:15
HLA-B*15:18
HLA-B*50:02
HLA-B*50:01
HLA-B*44:03
HLA-B*44:02
HLA-B*44:07
HLA-B*39:24
HLA-B*44:05
HLA-B*44:04
HLA-B*40:31
HLA-B*57:14
HLA-B*57:17
HLA-B*59:01
HLA-B*81:01
HLA-B*27:07
HLA-B*14:14
HLA-B*15:55
HLA-B*27:08
HLA-B*13:04
HLA-B*51:04
HLA-B*15:29
HLA-B*51:06
HLA-B*51:01
HLA-B*51:03
HLA-B*51:02
HLA-B*15:23
HLA-B*15:21
HLA-B*51:08
HLA-B*15:25
HLA-B*08:33
HLA-B*08:34
HLA-B*53:25
HLA-B*83:01
HLA-B*40:06
HLA-B*40:03
HLA-B*40:02
HLA-B*40:01
HLA-B*54:01
HLA-B*07:235
HLA-B*35:32
HLA-B*35:30
HLA-B*35:34
HLA-C*07:65
HLA-C*16:10
HLA-C*01:35
HLA-C*07:95
HLA-C*07:91
HLA-C*03:16
HLA-C*03:19
HLA-C*07:27
HLA-C*04:177
HLA-C*06:137
HLA-C*04:09N
HLA-C*06:76
HLA-C*02:09
HLA-C*02:05
HLA-C*02:02
HLA-C*16:24
HLA-C*06:98
HLA-C*01:02
HLA-C*14:03
HLA-C*14:02
HLA-C*05:11
HLA-C*04:15
HLA-C*07:371
HLA-C*07:76
HLA-C*17:17
HLA-C*06:22
HLA-C*06:27
HLA-C*12:112
HLA-C*12:03
HLA-C*12:02
HLA-C*12:04
HLA-C*03:08
HLA-C*04:143
HLA-C*07:05
HLA-C*07:04
HLA-C*18:02
HLA-C*18:01
HLA-C*07:02
HLA-C*06:66
HLA-C*07:01
HLA-C*01:44
HLA-C*06:15
HLA-C*07:181
HLA-C*04:18
HLA-C*07:406
HLA-C*14:04
HLA-C*07:06
HLA-C*07:08
HLA-C*15:09
HLA-C*07:249
HLA-C*15:04
HLA-C*15:05
HLA-C*08:13
HLA-C*15:07
HLA-C*15:02
HLA-C*15:03
HLA-C*17:02
HLA-C*17:01
HLA-C*01:11
HLA-C*03:33
HLA-C*07:141
HLA-C*06:157
HLA-C*07:328
HLA-C*16:08
HLA-C*16:04
HLA-C*16:07
HLA-C*16:01
HLA-C*16:02
HLA-C*03:10
HLA-C*17:30
HLA-C*06:02
HLA-C*06:04
HLA-C*07:170
HLA-C*04:08
HLA-C*04:03
HLA-C*04:01
HLA-C*04:07
HLA-C*04:04
HLA-C*07:22
HLA-C*07:26
HLA-C*07:312
HLA-C*03:03
HLA-C*03:02
HLA-C*03:05
HLA-C*03:04
HLA-C*07:14
HLA-C*07:13
HLA-C*07:18
HLA-C*07:19
HLA-C*16:46
HLA-C*04:113
HLA-C*08:06
HLA-C*08:04
HLA-C*08:02
HLA-C*08:01
HLA-C*02:17
HLA-C*02:15
HLA-C*02:10
HLA-C*04:46
HLA-C*05:01
HLA-C*04:39
HLA-C*06:11
HLA-C*07:136
