# Supplementary material for: TEpiNom: A computational framework integrating population data to prioritize Plasmodium falciparum T cell epitopes
Source: Vaccine. Author manuscript; Available in PMC 2026 Apr 21. (PMC13097472; doi:10.1016/j.vaccine.2026.128388)
Supplement: MHC II HLA allele list [file NIHMS2162227-supplement-MHC_II_HLA_allele_list.txt]

DRB1_0701
DRB1_0704
DRB1_1128
DRB1_1122
DRB1_1127
DRB1_1608
DRB1_1110
DRB1_0806
DRB1_1502
DRB1_1501
DRB1_1507
DRB1_0808
DRB1_1337
DRB1_0381
DRB1_1601
DRB1_1602
DRB1_1605
DRB1_0804
DRB1_0801
DRB1_0803
DRB1_0802
DRB1_1401
DRB1_1407
DRB1_1412
DRB1_1415
DRB1_1417
DRB1_1419
DRB1_1309
DRB1_1308
DRB1_1305
DRB1_1303
DRB1_1302
DRB1_0301
DRB1_0321
DRB1_1130
DRB1_0410
DRB1_1107
DRB1_1103
DRB1_1101
DRB1_0101
DRB1_0103
DRB1_1454
DRB1_1306
DRB1_0311
DRB1_1301
DRB1_0811
DRB1_1001
DRB1_1402
DRB1_1406
DRB1_1404
DRB1_1405
DRB1_1408
DRB1_1409
DRB1_1317
DRB1_1312
DRB1_1310
DRB1_1311
DRB1_1109
DRB1_1108
DRB1_1105
DRB1_1104
DRB1_1102
DRB1_0317
DRB1_1304
DRB1_1307
DRB1_0401
DRB1_0403
DRB1_1334
DRB1_0402
DRB1_0405
DRB1_1331
DRB1_0307
DRB1_0304
DRB1_0305
DRB1_0302
DRB1_0303
DRB1_0308
DRB1_0309
DRB1_1201
DRB1_1203
DRB1_1323
DRB1_1322
DRB1_1325
DRB1_1111
DRB1_1112
DRB1_1114
DRB1_1116
DRB1_1503
DRB1_1119
DRB1_1505
DRB1_1504
DRB1_0901
DRB1_0902
DRB1_1421
DRB1_0408
DRB1_0404
DRB1_0407
DRB1_0406
DRB1_1204
DRB1_1205
DRB1_0102
DRB1_1202
HLA-DPA10301-DPB13501
HLA-DPA10301-DPB11001
HLA-DPA10301-DPB12201
HLA-DPA10301-DPB12301
HLA-DPA10301-DPB14601
HLA-DPA10301-DPB10801
HLA-DPA10301-DPB13101
HLA-DPA10301-DPB13901
HLA-DPA10301-DPB14701
HLA-DPA10301-DPB18801
HLA-DPA10301-DPB10901
HLA-DPA10301-DPB18701
HLA-DPA10301-DPB17501
HLA-DPA10301-DPB13201
HLA-DPA10301-DPB18001
HLA-DPA10301-DPB12601
HLA-DPA10301-DPB12901
HLA-DPA10301-DPB12801
HLA-DPA10301-DPB18101
HLA-DPA10301-DPB11701
HLA-DPA10301-DPB16501
HLA-DPA10301-DPB10101
HLA-DPA10301-DPB15101
HLA-DPA10301-DPB17601
HLA-DPA10301-DPB13001
HLA-DPA10301-DPB10201
HLA-DPA10301-DPB10202
HLA-DPA10301-DPB13301
HLA-DPA10301-DPB15001
HLA-DPA10301-DPB10301
HLA-DPA10301-DPB16201
HLA-DPA10301-DPB11401
HLA-DPA10301-DPB14001
HLA-DPA10301-DPB11301
HLA-DPA10301-DPB11601
HLA-DPA10301-DPB12701
HLA-DPA10301-DPB15501
HLA-DPA10301-DPB13701
HLA-DPA10301-DPB19401
HLA-DPA10301-DPB14801
HLA-DPA10301-DPB11501
HLA-DPA10301-DPB11901
HLA-DPA10301-DPB12001
HLA-DPA10301-DPB14901
HLA-DPA10301-DPB11801
HLA-DPA10301-DPB16001
HLA-DPA10301-DPB10402
HLA-DPA10301-DPB10401
HLA-DPA10301-DPB18501
HLA-DPA10301-DPB19101
HLA-DPA10301-DPB13401
HLA-DPA10301-DPB16801
HLA-DPA10301-DPB10501
HLA-DPA10301-DPB11101
HLA-DPA10301-DPB16601
HLA-DPA10301-DPB10601
HLA-DPA10301-DPB12501
HLA-DPA10302-DPB13501
HLA-DPA10302-DPB11001
HLA-DPA10302-DPB12201
HLA-DPA10302-DPB12301
HLA-DPA10302-DPB14601
HLA-DPA10302-DPB10801
HLA-DPA10302-DPB13101
HLA-DPA10302-DPB13901
HLA-DPA10302-DPB14701
HLA-DPA10302-DPB18801
HLA-DPA10302-DPB10901
HLA-DPA10302-DPB18701
HLA-DPA10302-DPB17501
HLA-DPA10302-DPB13201
HLA-DPA10302-DPB18001
HLA-DPA10302-DPB12601
HLA-DPA10302-DPB12901
HLA-DPA10302-DPB12801
HLA-DPA10302-DPB18101
HLA-DPA10302-DPB11701
HLA-DPA10302-DPB16501
HLA-DPA10302-DPB10101
HLA-DPA10302-DPB15101
HLA-DPA10302-DPB17601
HLA-DPA10302-DPB13001
HLA-DPA10302-DPB10201
HLA-DPA10302-DPB10202
HLA-DPA10302-DPB13301
HLA-DPA10302-DPB15001
HLA-DPA10302-DPB10301
HLA-DPA10302-DPB16201
HLA-DPA10302-DPB11401
HLA-DPA10302-DPB14001
HLA-DPA10302-DPB11301
HLA-DPA10302-DPB11601
HLA-DPA10302-DPB12701
HLA-DPA10302-DPB15501
HLA-DPA10302-DPB13701
HLA-DPA10302-DPB19401
HLA-DPA10302-DPB14801
HLA-DPA10302-DPB11501
HLA-DPA10302-DPB11901
HLA-DPA10302-DPB12001
HLA-DPA10302-DPB14901
HLA-DPA10302-DPB11801
HLA-DPA10302-DPB16001
HLA-DPA10302-DPB10402
HLA-DPA10302-DPB10401
HLA-DPA10302-DPB18501
HLA-DPA10302-DPB19101
HLA-DPA10302-DPB13401
HLA-DPA10302-DPB16801
HLA-DPA10302-DPB10501
HLA-DPA10302-DPB11101
HLA-DPA10302-DPB16601
HLA-DPA10302-DPB10601
HLA-DPA10302-DPB12501
HLA-DPA10112-DPB13501
HLA-DPA10112-DPB11001
HLA-DPA10112-DPB12201
HLA-DPA10112-DPB12301
HLA-DPA10112-DPB14601
HLA-DPA10112-DPB10801
HLA-DPA10112-DPB13101
HLA-DPA10112-DPB13901
HLA-DPA10112-DPB14701
HLA-DPA10112-DPB18801
HLA-DPA10112-DPB10901
HLA-DPA10112-DPB18701
HLA-DPA10112-DPB17501
HLA-DPA10112-DPB13201
HLA-DPA10112-DPB18001
HLA-DPA10112-DPB12601
HLA-DPA10112-DPB12901
HLA-DPA10112-DPB12801
HLA-DPA10112-DPB18101
HLA-DPA10112-DPB11701
HLA-DPA10112-DPB16501
HLA-DPA10112-DPB10101
HLA-DPA10112-DPB15101
HLA-DPA10112-DPB17601
HLA-DPA10112-DPB13001
HLA-DPA10112-DPB10201
HLA-DPA10112-DPB10202
HLA-DPA10112-DPB13301
HLA-DPA10112-DPB15001
HLA-DPA10112-DPB10301
HLA-DPA10112-DPB16201
HLA-DPA10112-DPB11401
HLA-DPA10112-DPB14001
HLA-DPA10112-DPB11301
HLA-DPA10112-DPB11601
HLA-DPA10112-DPB12701
HLA-DPA10112-DPB15501
HLA-DPA10112-DPB13701
HLA-DPA10112-DPB19401
HLA-DPA10112-DPB14801
HLA-DPA10112-DPB11501
HLA-DPA10112-DPB11901
HLA-DPA10112-DPB12001
HLA-DPA10112-DPB14901
HLA-DPA10112-DPB11801
HLA-DPA10112-DPB16001
HLA-DPA10112-DPB10402
HLA-DPA10112-DPB10401
HLA-DPA10112-DPB18501
HLA-DPA10112-DPB19101
HLA-DPA10112-DPB13401
HLA-DPA10112-DPB16801
HLA-DPA10112-DPB10501
HLA-DPA10112-DPB11101
HLA-DPA10112-DPB16601
HLA-DPA10112-DPB10601
HLA-DPA10112-DPB12501
HLA-DPA10103-DPB13501
HLA-DPA10103-DPB11001
HLA-DPA10103-DPB12201
HLA-DPA10103-DPB12301
HLA-DPA10103-DPB14601
HLA-DPA10103-DPB10801
HLA-DPA10103-DPB13101
HLA-DPA10103-DPB13901
HLA-DPA10103-DPB14701
HLA-DPA10103-DPB18801
HLA-DPA10103-DPB10901
HLA-DPA10103-DPB18701
HLA-DPA10103-DPB17501
HLA-DPA10103-DPB13201
HLA-DPA10103-DPB18001
HLA-DPA10103-DPB12601
HLA-DPA10103-DPB12901
HLA-DPA10103-DPB12801
HLA-DPA10103-DPB18101
HLA-DPA10103-DPB11701
HLA-DPA10103-DPB16501
HLA-DPA10103-DPB10101
HLA-DPA10103-DPB15101
HLA-DPA10103-DPB17601
HLA-DPA10103-DPB13001
HLA-DPA10103-DPB10201
HLA-DPA10103-DPB10202
HLA-DPA10103-DPB13301
HLA-DPA10103-DPB15001
HLA-DPA10103-DPB10301
HLA-DPA10103-DPB16201
HLA-DPA10103-DPB11401
HLA-DPA10103-DPB14001
HLA-DPA10103-DPB11301
HLA-DPA10103-DPB11601
HLA-DPA10103-DPB12701
HLA-DPA10103-DPB15501
HLA-DPA10103-DPB13701
HLA-DPA10103-DPB19401
HLA-DPA10103-DPB14801
HLA-DPA10103-DPB11501
HLA-DPA10103-DPB11901
HLA-DPA10103-DPB12001
HLA-DPA10103-DPB14901
HLA-DPA10103-DPB11801
HLA-DPA10103-DPB16001
HLA-DPA10103-DPB10402
HLA-DPA10103-DPB10401
HLA-DPA10103-DPB18501
HLA-DPA10103-DPB19101
HLA-DPA10103-DPB13401
HLA-DPA10103-DPB16801
HLA-DPA10103-DPB10501
HLA-DPA10103-DPB11101
HLA-DPA10103-DPB16601
HLA-DPA10103-DPB10601
HLA-DPA10103-DPB12501
HLA-DPA10201-DPB13501
HLA-DPA10201-DPB11001
HLA-DPA10201-DPB12201
HLA-DPA10201-DPB12301
HLA-DPA10201-DPB14601
HLA-DPA10201-DPB10801
HLA-DPA10201-DPB13101
HLA-DPA10201-DPB13901
HLA-DPA10201-DPB14701
HLA-DPA10201-DPB18801
HLA-DPA10201-DPB10901
HLA-DPA10201-DPB18701
HLA-DPA10201-DPB17501
HLA-DPA10201-DPB13201
HLA-DPA10201-DPB18001
HLA-DPA10201-DPB12601
HLA-DPA10201-DPB12901
HLA-DPA10201-DPB12801
HLA-DPA10201-DPB18101
HLA-DPA10201-DPB11701
HLA-DPA10201-DPB16501
HLA-DPA10201-DPB10101
HLA-DPA10201-DPB15101
HLA-DPA10201-DPB17601
HLA-DPA10201-DPB13001
HLA-DPA10201-DPB10201
HLA-DPA10201-DPB10202
HLA-DPA10201-DPB13301
HLA-DPA10201-DPB15001
HLA-DPA10201-DPB10301
HLA-DPA10201-DPB16201
HLA-DPA10201-DPB11401
HLA-DPA10201-DPB14001
HLA-DPA10201-DPB11301
HLA-DPA10201-DPB11601
HLA-DPA10201-DPB12701
HLA-DPA10201-DPB15501
HLA-DPA10201-DPB13701
HLA-DPA10201-DPB19401
HLA-DPA10201-DPB14801
HLA-DPA10201-DPB11501
HLA-DPA10201-DPB11901
HLA-DPA10201-DPB12001
HLA-DPA10201-DPB14901
HLA-DPA10201-DPB11801
HLA-DPA10201-DPB16001
HLA-DPA10201-DPB10402
HLA-DPA10201-DPB10401
HLA-DPA10201-DPB18501
HLA-DPA10201-DPB19101
HLA-DPA10201-DPB13401
HLA-DPA10201-DPB16801
HLA-DPA10201-DPB10501
HLA-DPA10201-DPB11101
HLA-DPA10201-DPB16601
HLA-DPA10201-DPB10601
HLA-DPA10201-DPB12501
HLA-DPA10202-DPB13501
HLA-DPA10202-DPB11001
HLA-DPA10202-DPB12201
HLA-DPA10202-DPB12301
HLA-DPA10202-DPB14601
HLA-DPA10202-DPB10801
HLA-DPA10202-DPB13101
HLA-DPA10202-DPB13901
HLA-DPA10202-DPB14701
HLA-DPA10202-DPB18801
HLA-DPA10202-DPB10901
HLA-DPA10202-DPB18701
HLA-DPA10202-DPB17501
HLA-DPA10202-DPB13201
HLA-DPA10202-DPB18001
HLA-DPA10202-DPB12601
HLA-DPA10202-DPB12901
HLA-DPA10202-DPB12801
HLA-DPA10202-DPB18101
HLA-DPA10202-DPB11701
HLA-DPA10202-DPB16501
HLA-DPA10202-DPB10101
HLA-DPA10202-DPB15101
HLA-DPA10202-DPB17601
HLA-DPA10202-DPB13001
HLA-DPA10202-DPB10201
HLA-DPA10202-DPB10202
HLA-DPA10202-DPB13301
HLA-DPA10202-DPB15001
HLA-DPA10202-DPB10301
HLA-DPA10202-DPB16201
HLA-DPA10202-DPB11401
HLA-DPA10202-DPB14001
HLA-DPA10202-DPB11301
HLA-DPA10202-DPB11601
HLA-DPA10202-DPB12701
HLA-DPA10202-DPB15501
HLA-DPA10202-DPB13701
HLA-DPA10202-DPB19401
HLA-DPA10202-DPB14801
HLA-DPA10202-DPB11501
HLA-DPA10202-DPB11901
HLA-DPA10202-DPB12001
HLA-DPA10202-DPB14901
HLA-DPA10202-DPB11801
HLA-DPA10202-DPB16001
HLA-DPA10202-DPB10402
HLA-DPA10202-DPB10401
HLA-DPA10202-DPB18501
HLA-DPA10202-DPB19101
HLA-DPA10202-DPB13401
HLA-DPA10202-DPB16801
HLA-DPA10202-DPB10501
HLA-DPA10202-DPB11101
HLA-DPA10202-DPB16601
HLA-DPA10202-DPB10601
HLA-DPA10202-DPB12501
HLA-DPA10203-DPB13501
HLA-DPA10203-DPB11001
HLA-DPA10203-DPB12201
HLA-DPA10203-DPB12301
HLA-DPA10203-DPB14601
HLA-DPA10203-DPB10801
HLA-DPA10203-DPB13101
HLA-DPA10203-DPB13901
HLA-DPA10203-DPB14701
HLA-DPA10203-DPB18801
HLA-DPA10203-DPB10901
HLA-DPA10203-DPB18701
HLA-DPA10203-DPB17501
HLA-DPA10203-DPB13201
HLA-DPA10203-DPB18001
HLA-DPA10203-DPB12601
HLA-DPA10203-DPB12901
HLA-DPA10203-DPB12801
HLA-DPA10203-DPB18101
HLA-DPA10203-DPB11701
HLA-DPA10203-DPB16501
HLA-DPA10203-DPB10101
HLA-DPA10203-DPB15101
HLA-DPA10203-DPB17601
HLA-DPA10203-DPB13001
HLA-DPA10203-DPB10201
HLA-DPA10203-DPB10202
HLA-DPA10203-DPB13301
HLA-DPA10203-DPB15001
HLA-DPA10203-DPB10301
HLA-DPA10203-DPB16201
HLA-DPA10203-DPB11401
HLA-DPA10203-DPB14001
HLA-DPA10203-DPB11301
HLA-DPA10203-DPB11601
HLA-DPA10203-DPB12701
HLA-DPA10203-DPB15501
HLA-DPA10203-DPB13701
HLA-DPA10203-DPB19401
HLA-DPA10203-DPB14801
HLA-DPA10203-DPB11501
HLA-DPA10203-DPB11901
HLA-DPA10203-DPB12001
HLA-DPA10203-DPB14901
HLA-DPA10203-DPB11801
HLA-DPA10203-DPB16001
HLA-DPA10203-DPB10402
HLA-DPA10203-DPB10401
HLA-DPA10203-DPB18501
HLA-DPA10203-DPB19101
HLA-DPA10203-DPB13401
HLA-DPA10203-DPB16801
HLA-DPA10203-DPB10501
HLA-DPA10203-DPB11101
HLA-DPA10203-DPB16601
HLA-DPA10203-DPB10601
HLA-DPA10203-DPB12501
HLA-DPA10104-DPB13501
HLA-DPA10104-DPB11001
HLA-DPA10104-DPB12201
HLA-DPA10104-DPB12301
HLA-DPA10104-DPB14601
HLA-DPA10104-DPB10801
HLA-DPA10104-DPB13101
HLA-DPA10104-DPB13901
HLA-DPA10104-DPB14701
HLA-DPA10104-DPB18801
HLA-DPA10104-DPB10901
HLA-DPA10104-DPB18701
HLA-DPA10104-DPB17501
HLA-DPA10104-DPB13201
HLA-DPA10104-DPB18001
HLA-DPA10104-DPB12601
HLA-DPA10104-DPB12901
HLA-DPA10104-DPB12801
HLA-DPA10104-DPB18101
HLA-DPA10104-DPB11701
HLA-DPA10104-DPB16501
HLA-DPA10104-DPB10101
HLA-DPA10104-DPB15101
HLA-DPA10104-DPB17601
HLA-DPA10104-DPB13001
HLA-DPA10104-DPB10201
HLA-DPA10104-DPB10202
HLA-DPA10104-DPB13301
HLA-DPA10104-DPB15001
HLA-DPA10104-DPB10301
HLA-DPA10104-DPB16201
HLA-DPA10104-DPB11401
HLA-DPA10104-DPB14001
HLA-DPA10104-DPB11301
HLA-DPA10104-DPB11601
HLA-DPA10104-DPB12701
HLA-DPA10104-DPB15501
HLA-DPA10104-DPB13701
HLA-DPA10104-DPB19401
HLA-DPA10104-DPB14801
HLA-DPA10104-DPB11501
HLA-DPA10104-DPB11901
HLA-DPA10104-DPB12001
HLA-DPA10104-DPB14901
HLA-DPA10104-DPB11801
HLA-DPA10104-DPB16001
HLA-DPA10104-DPB10402
HLA-DPA10104-DPB10401
HLA-DPA10104-DPB18501
HLA-DPA10104-DPB19101
HLA-DPA10104-DPB13401
HLA-DPA10104-DPB16801
HLA-DPA10104-DPB10501
HLA-DPA10104-DPB11101
HLA-DPA10104-DPB16601
HLA-DPA10104-DPB10601
HLA-DPA10104-DPB12501
HLA-DPA10401-DPB13501
HLA-DPA10401-DPB11001
HLA-DPA10401-DPB12201
HLA-DPA10401-DPB12301
HLA-DPA10401-DPB14601
HLA-DPA10401-DPB10801
HLA-DPA10401-DPB13101
HLA-DPA10401-DPB13901
HLA-DPA10401-DPB14701
HLA-DPA10401-DPB18801
HLA-DPA10401-DPB10901
HLA-DPA10401-DPB18701
HLA-DPA10401-DPB17501
HLA-DPA10401-DPB13201
HLA-DPA10401-DPB18001
HLA-DPA10401-DPB12601
HLA-DPA10401-DPB12901
HLA-DPA10401-DPB12801
HLA-DPA10401-DPB18101
HLA-DPA10401-DPB11701
HLA-DPA10401-DPB16501
HLA-DPA10401-DPB10101
HLA-DPA10401-DPB15101
HLA-DPA10401-DPB17601
HLA-DPA10401-DPB13001
HLA-DPA10401-DPB10201
HLA-DPA10401-DPB10202
HLA-DPA10401-DPB13301
HLA-DPA10401-DPB15001
HLA-DPA10401-DPB10301
HLA-DPA10401-DPB16201
HLA-DPA10401-DPB11401
HLA-DPA10401-DPB14001
HLA-DPA10401-DPB11301
HLA-DPA10401-DPB11601
HLA-DPA10401-DPB12701
HLA-DPA10401-DPB15501
HLA-DPA10401-DPB13701
HLA-DPA10401-DPB19401
HLA-DPA10401-DPB14801
HLA-DPA10401-DPB11501
HLA-DPA10401-DPB11901
HLA-DPA10401-DPB12001
HLA-DPA10401-DPB14901
HLA-DPA10401-DPB11801
HLA-DPA10401-DPB16001
HLA-DPA10401-DPB10402
HLA-DPA10401-DPB10401
HLA-DPA10401-DPB18501
HLA-DPA10401-DPB19101
HLA-DPA10401-DPB13401
HLA-DPA10401-DPB16801
HLA-DPA10401-DPB10501
HLA-DPA10401-DPB11101
HLA-DPA10401-DPB16601
HLA-DPA10401-DPB10601
HLA-DPA10401-DPB12501
HLA-DQA10502-DQB10336
HLA-DQA10502-DQB10402
HLA-DQA10502-DQB10401
HLA-DQA10502-DQB10649
HLA-DQA10502-DQB10312
HLA-DQA10502-DQB10641
HLA-DQA10502-DQB10423
HLA-DQA10502-DQB10601
HLA-DQA10502-DQB10602
HLA-DQA10502-DQB10603
HLA-DQA10502-DQB10604
HLA-DQA10502-DQB10605
HLA-DQA10502-DQB10211
HLA-DQA10502-DQB10607
HLA-DQA10502-DQB10608
HLA-DQA10502-DQB10609
HLA-DQA10502-DQB10250
HLA-DQA10502-DQB10688
HLA-DQA10502-DQB10202
HLA-DQA10502-DQB10203
HLA-DQA10502-DQB10684
HLA-DQA10502-DQB10685
HLA-DQA10502-DQB10510
HLA-DQA10502-DQB10319
HLA-DQA10502-DQB10606
HLA-DQA10502-DQB10309
HLA-DQA10502-DQB10658
HLA-DQA10502-DQB10305
HLA-DQA10502-DQB10304
HLA-DQA10502-DQB10301
HLA-DQA10502-DQB10303
HLA-DQA10502-DQB10302
HLA-DQA10502-DQB10613
HLA-DQA10502-DQB10612
HLA-DQA10502-DQB10611
HLA-DQA10502-DQB10508
HLA-DQA10502-DQB10617
HLA-DQA10502-DQB10201
HLA-DQA10502-DQB10615
HLA-DQA10502-DQB10614
HLA-DQA10502-DQB10503
HLA-DQA10502-DQB10502
HLA-DQA10502-DQB10501
HLA-DQA10502-DQB10504
HLA-DQA10509-DQB10336
HLA-DQA10509-DQB10402
HLA-DQA10509-DQB10401
HLA-DQA10509-DQB10649
HLA-DQA10509-DQB10312
HLA-DQA10509-DQB10641
HLA-DQA10509-DQB10423
HLA-DQA10509-DQB10601
HLA-DQA10509-DQB10602
HLA-DQA10509-DQB10603
HLA-DQA10509-DQB10604
HLA-DQA10509-DQB10605
HLA-DQA10509-DQB10211
HLA-DQA10509-DQB10607
HLA-DQA10509-DQB10608
HLA-DQA10509-DQB10609
HLA-DQA10509-DQB10250
HLA-DQA10509-DQB10688
HLA-DQA10509-DQB10202
HLA-DQA10509-DQB10203
HLA-DQA10509-DQB10684
HLA-DQA10509-DQB10685
HLA-DQA10509-DQB10510
HLA-DQA10509-DQB10319
HLA-DQA10509-DQB10606
HLA-DQA10509-DQB10309
HLA-DQA10509-DQB10658
HLA-DQA10509-DQB10305
HLA-DQA10509-DQB10304
HLA-DQA10509-DQB10301
HLA-DQA10509-DQB10303
HLA-DQA10509-DQB10302
HLA-DQA10509-DQB10613
HLA-DQA10509-DQB10612
HLA-DQA10509-DQB10611
HLA-DQA10509-DQB10508
HLA-DQA10509-DQB10617
HLA-DQA10509-DQB10201
HLA-DQA10509-DQB10615
HLA-DQA10509-DQB10614
HLA-DQA10509-DQB10503
HLA-DQA10509-DQB10502
HLA-DQA10509-DQB10501
HLA-DQA10509-DQB10504
HLA-DQA10601-DQB10336
HLA-DQA10601-DQB10402
HLA-DQA10601-DQB10401
HLA-DQA10601-DQB10649
HLA-DQA10601-DQB10312
HLA-DQA10601-DQB10641
HLA-DQA10601-DQB10423
HLA-DQA10601-DQB10601
HLA-DQA10601-DQB10602
HLA-DQA10601-DQB10603
HLA-DQA10601-DQB10604
HLA-DQA10601-DQB10605
HLA-DQA10601-DQB10211
HLA-DQA10601-DQB10607
HLA-DQA10601-DQB10608
HLA-DQA10601-DQB10609
HLA-DQA10601-DQB10250
HLA-DQA10601-DQB10688
HLA-DQA10601-DQB10202
HLA-DQA10601-DQB10203
HLA-DQA10601-DQB10684
HLA-DQA10601-DQB10685
HLA-DQA10601-DQB10510
HLA-DQA10601-DQB10319
HLA-DQA10601-DQB10606
HLA-DQA10601-DQB10309
HLA-DQA10601-DQB10658
HLA-DQA10601-DQB10305
HLA-DQA10601-DQB10304
HLA-DQA10601-DQB10301
HLA-DQA10601-DQB10303
HLA-DQA10601-DQB10302
HLA-DQA10601-DQB10613
HLA-DQA10601-DQB10612
HLA-DQA10601-DQB10611
HLA-DQA10601-DQB10508
HLA-DQA10601-DQB10617
HLA-DQA10601-DQB10201
HLA-DQA10601-DQB10615
HLA-DQA10601-DQB10614
HLA-DQA10601-DQB10503
HLA-DQA10601-DQB10502
HLA-DQA10601-DQB10501
HLA-DQA10601-DQB10504
HLA-DQA10103-DQB10336
HLA-DQA10103-DQB10402
HLA-DQA10103-DQB10401
HLA-DQA10103-DQB10649
HLA-DQA10103-DQB10312
HLA-DQA10103-DQB10641
HLA-DQA10103-DQB10423
HLA-DQA10103-DQB10601
HLA-DQA10103-DQB10602
HLA-DQA10103-DQB10603
HLA-DQA10103-DQB10604
HLA-DQA10103-DQB10605
HLA-DQA10103-DQB10211
HLA-DQA10103-DQB10607
HLA-DQA10103-DQB10608
HLA-DQA10103-DQB10609
HLA-DQA10103-DQB10250
HLA-DQA10103-DQB10688
HLA-DQA10103-DQB10202
HLA-DQA10103-DQB10203
HLA-DQA10103-DQB10684
HLA-DQA10103-DQB10685
HLA-DQA10103-DQB10510
HLA-DQA10103-DQB10319
HLA-DQA10103-DQB10606
HLA-DQA10103-DQB10309
HLA-DQA10103-DQB10658
HLA-DQA10103-DQB10305
HLA-DQA10103-DQB10304
HLA-DQA10103-DQB10301
HLA-DQA10103-DQB10303
HLA-DQA10103-DQB10302
HLA-DQA10103-DQB10613
HLA-DQA10103-DQB10612
HLA-DQA10103-DQB10611
HLA-DQA10103-DQB10508
HLA-DQA10103-DQB10617
HLA-DQA10103-DQB10201
HLA-DQA10103-DQB10615
HLA-DQA10103-DQB10614
HLA-DQA10103-DQB10503
HLA-DQA10103-DQB10502
HLA-DQA10103-DQB10501
HLA-DQA10103-DQB10504
HLA-DQA10102-DQB10336
HLA-DQA10102-DQB10402
HLA-DQA10102-DQB10401
HLA-DQA10102-DQB10649
HLA-DQA10102-DQB10312
HLA-DQA10102-DQB10641
HLA-DQA10102-DQB10423
HLA-DQA10102-DQB10601
HLA-DQA10102-DQB10602
HLA-DQA10102-DQB10603
HLA-DQA10102-DQB10604
HLA-DQA10102-DQB10605
HLA-DQA10102-DQB10211
HLA-DQA10102-DQB10607
HLA-DQA10102-DQB10608
HLA-DQA10102-DQB10609
HLA-DQA10102-DQB10250
HLA-DQA10102-DQB10688
HLA-DQA10102-DQB10202
HLA-DQA10102-DQB10203
HLA-DQA10102-DQB10684
HLA-DQA10102-DQB10685
HLA-DQA10102-DQB10510
HLA-DQA10102-DQB10319
HLA-DQA10102-DQB10606
HLA-DQA10102-DQB10309
HLA-DQA10102-DQB10658
HLA-DQA10102-DQB10305
HLA-DQA10102-DQB10304
HLA-DQA10102-DQB10301
HLA-DQA10102-DQB10303
HLA-DQA10102-DQB10302
HLA-DQA10102-DQB10613
HLA-DQA10102-DQB10612
HLA-DQA10102-DQB10611
HLA-DQA10102-DQB10508
HLA-DQA10102-DQB10617
HLA-DQA10102-DQB10201
HLA-DQA10102-DQB10615
HLA-DQA10102-DQB10614
HLA-DQA10102-DQB10503
HLA-DQA10102-DQB10502
HLA-DQA10102-DQB10501
HLA-DQA10102-DQB10504
HLA-DQA10505-DQB10336
HLA-DQA10505-DQB10402
HLA-DQA10505-DQB10401
HLA-DQA10505-DQB10649
HLA-DQA10505-DQB10312
HLA-DQA10505-DQB10641
HLA-DQA10505-DQB10423
HLA-DQA10505-DQB10601
HLA-DQA10505-DQB10602
HLA-DQA10505-DQB10603
HLA-DQA10505-DQB10604
HLA-DQA10505-DQB10605
HLA-DQA10505-DQB10211
HLA-DQA10505-DQB10607
HLA-DQA10505-DQB10608
HLA-DQA10505-DQB10609
HLA-DQA10505-DQB10250
HLA-DQA10505-DQB10688
HLA-DQA10505-DQB10202
HLA-DQA10505-DQB10203
HLA-DQA10505-DQB10684
HLA-DQA10505-DQB10685
HLA-DQA10505-DQB10510
HLA-DQA10505-DQB10319
HLA-DQA10505-DQB10606
HLA-DQA10505-DQB10309
HLA-DQA10505-DQB10658
HLA-DQA10505-DQB10305
HLA-DQA10505-DQB10304
HLA-DQA10505-DQB10301
HLA-DQA10505-DQB10303
HLA-DQA10505-DQB10302
HLA-DQA10505-DQB10613
HLA-DQA10505-DQB10612
HLA-DQA10505-DQB10611
HLA-DQA10505-DQB10508
HLA-DQA10505-DQB10617
HLA-DQA10505-DQB10201
HLA-DQA10505-DQB10615
HLA-DQA10505-DQB10614
HLA-DQA10505-DQB10503
HLA-DQA10505-DQB10502
HLA-DQA10505-DQB10501
HLA-DQA10505-DQB10504
HLA-DQA10501-DQB10336
HLA-DQA10501-DQB10402
HLA-DQA10501-DQB10401
HLA-DQA10501-DQB10649
HLA-DQA10501-DQB10312
HLA-DQA10501-DQB10641
HLA-DQA10501-DQB10423
HLA-DQA10501-DQB10601
HLA-DQA10501-DQB10602
HLA-DQA10501-DQB10603
HLA-DQA10501-DQB10604
HLA-DQA10501-DQB10605
HLA-DQA10501-DQB10211
HLA-DQA10501-DQB10607
HLA-DQA10501-DQB10608
HLA-DQA10501-DQB10609
HLA-DQA10501-DQB10250
HLA-DQA10501-DQB10688
HLA-DQA10501-DQB10202
HLA-DQA10501-DQB10203
HLA-DQA10501-DQB10684
HLA-DQA10501-DQB10685
HLA-DQA10501-DQB10510
HLA-DQA10501-DQB10319
HLA-DQA10501-DQB10606
HLA-DQA10501-DQB10309
HLA-DQA10501-DQB10658
HLA-DQA10501-DQB10305
HLA-DQA10501-DQB10304
HLA-DQA10501-DQB10301
HLA-DQA10501-DQB10303
HLA-DQA10501-DQB10302
HLA-DQA10501-DQB10613
HLA-DQA10501-DQB10612
HLA-DQA10501-DQB10611
HLA-DQA10501-DQB10508
HLA-DQA10501-DQB10617
HLA-DQA10501-DQB10201
HLA-DQA10501-DQB10615
HLA-DQA10501-DQB10614
HLA-DQA10501-DQB10503
HLA-DQA10501-DQB10502
HLA-DQA10501-DQB10501
HLA-DQA10501-DQB10504
HLA-DQA10101-DQB10336
HLA-DQA10101-DQB10402
HLA-DQA10101-DQB10401
HLA-DQA10101-DQB10649
HLA-DQA10101-DQB10312
HLA-DQA10101-DQB10641
HLA-DQA10101-DQB10423
HLA-DQA10101-DQB10601
HLA-DQA10101-DQB10602
HLA-DQA10101-DQB10603
HLA-DQA10101-DQB10604
HLA-DQA10101-DQB10605
HLA-DQA10101-DQB10211
HLA-DQA10101-DQB10607
HLA-DQA10101-DQB10608
HLA-DQA10101-DQB10609
HLA-DQA10101-DQB10250
HLA-DQA10101-DQB10688
HLA-DQA10101-DQB10202
HLA-DQA10101-DQB10203
HLA-DQA10101-DQB10684
HLA-DQA10101-DQB10685
HLA-DQA10101-DQB10510
HLA-DQA10101-DQB10319
HLA-DQA10101-DQB10606
HLA-DQA10101-DQB10309
HLA-DQA10101-DQB10658
HLA-DQA10101-DQB10305
HLA-DQA10101-DQB10304
HLA-DQA10101-DQB10301
HLA-DQA10101-DQB10303
HLA-DQA10101-DQB10302
HLA-DQA10101-DQB10613
HLA-DQA10101-DQB10612
HLA-DQA10101-DQB10611
HLA-DQA10101-DQB10508
HLA-DQA10101-DQB10617
HLA-DQA10101-DQB10201
HLA-DQA10101-DQB10615
HLA-DQA10101-DQB10614
HLA-DQA10101-DQB10503
HLA-DQA10101-DQB10502
HLA-DQA10101-DQB10501
HLA-DQA10101-DQB10504
HLA-DQA10301-DQB10336
HLA-DQA10301-DQB10402
HLA-DQA10301-DQB10401
HLA-DQA10301-DQB10649
HLA-DQA10301-DQB10312
HLA-DQA10301-DQB10641
HLA-DQA10301-DQB10423
HLA-DQA10301-DQB10601
HLA-DQA10301-DQB10602
HLA-DQA10301-DQB10603
HLA-DQA10301-DQB10604
HLA-DQA10301-DQB10605
HLA-DQA10301-DQB10211
HLA-DQA10301-DQB10607
HLA-DQA10301-DQB10608
HLA-DQA10301-DQB10609
HLA-DQA10301-DQB10250
HLA-DQA10301-DQB10688
HLA-DQA10301-DQB10202
HLA-DQA10301-DQB10203
HLA-DQA10301-DQB10684
HLA-DQA10301-DQB10685
HLA-DQA10301-DQB10510
HLA-DQA10301-DQB10319
HLA-DQA10301-DQB10606
HLA-DQA10301-DQB10309
HLA-DQA10301-DQB10658
HLA-DQA10301-DQB10305
HLA-DQA10301-DQB10304
HLA-DQA10301-DQB10301
HLA-DQA10301-DQB10303
HLA-DQA10301-DQB10302
HLA-DQA10301-DQB10613
HLA-DQA10301-DQB10612
HLA-DQA10301-DQB10611
HLA-DQA10301-DQB10508
HLA-DQA10301-DQB10617
HLA-DQA10301-DQB10201
HLA-DQA10301-DQB10615
HLA-DQA10301-DQB10614
HLA-DQA10301-DQB10503
HLA-DQA10301-DQB10502
HLA-DQA10301-DQB10501
HLA-DQA10301-DQB10504
HLA-DQA10401-DQB10336
HLA-DQA10401-DQB10402
HLA-DQA10401-DQB10401
HLA-DQA10401-DQB10649
HLA-DQA10401-DQB10312
HLA-DQA10401-DQB10641
HLA-DQA10401-DQB10423
HLA-DQA10401-DQB10601
HLA-DQA10401-DQB10602
HLA-DQA10401-DQB10603
HLA-DQA10401-DQB10604
HLA-DQA10401-DQB10605
HLA-DQA10401-DQB10211
HLA-DQA10401-DQB10607
HLA-DQA10401-DQB10608
HLA-DQA10401-DQB10609
HLA-DQA10401-DQB10250
HLA-DQA10401-DQB10688
HLA-DQA10401-DQB10202
HLA-DQA10401-DQB10203
HLA-DQA10401-DQB10684
HLA-DQA10401-DQB10685
HLA-DQA10401-DQB10510
HLA-DQA10401-DQB10319
HLA-DQA10401-DQB10606
HLA-DQA10401-DQB10309
HLA-DQA10401-DQB10658
HLA-DQA10401-DQB10305
HLA-DQA10401-DQB10304
HLA-DQA10401-DQB10301
HLA-DQA10401-DQB10303
HLA-DQA10401-DQB10302
HLA-DQA10401-DQB10613
HLA-DQA10401-DQB10612
HLA-DQA10401-DQB10611
HLA-DQA10401-DQB10508
HLA-DQA10401-DQB10617
HLA-DQA10401-DQB10201
HLA-DQA10401-DQB10615
HLA-DQA10401-DQB10614
HLA-DQA10401-DQB10503
HLA-DQA10401-DQB10502
HLA-DQA10401-DQB10501
HLA-DQA10401-DQB10504
HLA-DQA10511-DQB10336
HLA-DQA10511-DQB10402
HLA-DQA10511-DQB10401
HLA-DQA10511-DQB10649
HLA-DQA10511-DQB10312
HLA-DQA10511-DQB10641
HLA-DQA10511-DQB10423
HLA-DQA10511-DQB10601
HLA-DQA10511-DQB10602
HLA-DQA10511-DQB10603
HLA-DQA10511-DQB10604
HLA-DQA10511-DQB10605
HLA-DQA10511-DQB10211
HLA-DQA10511-DQB10607
HLA-DQA10511-DQB10608
HLA-DQA10511-DQB10609
HLA-DQA10511-DQB10250
HLA-DQA10511-DQB10688
HLA-DQA10511-DQB10202
HLA-DQA10511-DQB10203
HLA-DQA10511-DQB10684
HLA-DQA10511-DQB10685
HLA-DQA10511-DQB10510
HLA-DQA10511-DQB10319
HLA-DQA10511-DQB10606
HLA-DQA10511-DQB10309
HLA-DQA10511-DQB10658
HLA-DQA10511-DQB10305
HLA-DQA10511-DQB10304
HLA-DQA10511-DQB10301
HLA-DQA10511-DQB10303
HLA-DQA10511-DQB10302
HLA-DQA10511-DQB10613
HLA-DQA10511-DQB10612
HLA-DQA10511-DQB10611
HLA-DQA10511-DQB10508
HLA-DQA10511-DQB10617
HLA-DQA10511-DQB10201
HLA-DQA10511-DQB10615
HLA-DQA10511-DQB10614
HLA-DQA10511-DQB10503
HLA-DQA10511-DQB10502
HLA-DQA10511-DQB10501
HLA-DQA10511-DQB10504
HLA-DQA10201-DQB10336
HLA-DQA10201-DQB10402
HLA-DQA10201-DQB10401
HLA-DQA10201-DQB10649
HLA-DQA10201-DQB10312
HLA-DQA10201-DQB10641
HLA-DQA10201-DQB10423
HLA-DQA10201-DQB10601
HLA-DQA10201-DQB10602
HLA-DQA10201-DQB10603
HLA-DQA10201-DQB10604
HLA-DQA10201-DQB10605
HLA-DQA10201-DQB10211
HLA-DQA10201-DQB10607
HLA-DQA10201-DQB10608
HLA-DQA10201-DQB10609
HLA-DQA10201-DQB10250
HLA-DQA10201-DQB10688
HLA-DQA10201-DQB10202
HLA-DQA10201-DQB10203
HLA-DQA10201-DQB10684
HLA-DQA10201-DQB10685
HLA-DQA10201-DQB10510
HLA-DQA10201-DQB10319
HLA-DQA10201-DQB10606
HLA-DQA10201-DQB10309
HLA-DQA10201-DQB10658
HLA-DQA10201-DQB10305
HLA-DQA10201-DQB10304
HLA-DQA10201-DQB10301
HLA-DQA10201-DQB10303
HLA-DQA10201-DQB10302
HLA-DQA10201-DQB10613
HLA-DQA10201-DQB10612
HLA-DQA10201-DQB10611
HLA-DQA10201-DQB10508
HLA-DQA10201-DQB10617
HLA-DQA10201-DQB10201
HLA-DQA10201-DQB10615
HLA-DQA10201-DQB10614
HLA-DQA10201-DQB10503
HLA-DQA10201-DQB10502
HLA-DQA10201-DQB10501
HLA-DQA10201-DQB10504
HLA-DQA10104-DQB10336
HLA-DQA10104-DQB10402
HLA-DQA10104-DQB10401
HLA-DQA10104-DQB10649
HLA-DQA10104-DQB10312
HLA-DQA10104-DQB10641
HLA-DQA10104-DQB10423
HLA-DQA10104-DQB10601
HLA-DQA10104-DQB10602
HLA-DQA10104-DQB10603
HLA-DQA10104-DQB10604
HLA-DQA10104-DQB10605
HLA-DQA10104-DQB10211
HLA-DQA10104-DQB10607
HLA-DQA10104-DQB10608
HLA-DQA10104-DQB10609
HLA-DQA10104-DQB10250
HLA-DQA10104-DQB10688
HLA-DQA10104-DQB10202
HLA-DQA10104-DQB10203
HLA-DQA10104-DQB10684
HLA-DQA10104-DQB10685
HLA-DQA10104-DQB10510
HLA-DQA10104-DQB10319
HLA-DQA10104-DQB10606
HLA-DQA10104-DQB10309
HLA-DQA10104-DQB10658
HLA-DQA10104-DQB10305
HLA-DQA10104-DQB10304
HLA-DQA10104-DQB10301
HLA-DQA10104-DQB10303
HLA-DQA10104-DQB10302
HLA-DQA10104-DQB10613
HLA-DQA10104-DQB10612
HLA-DQA10104-DQB10611
HLA-DQA10104-DQB10508
HLA-DQA10104-DQB10617
HLA-DQA10104-DQB10201
HLA-DQA10104-DQB10615
HLA-DQA10104-DQB10614
HLA-DQA10104-DQB10503
HLA-DQA10104-DQB10502
HLA-DQA10104-DQB10501
HLA-DQA10104-DQB10504
HLA-DQA10105-DQB10336
HLA-DQA10105-DQB10402
HLA-DQA10105-DQB10401
HLA-DQA10105-DQB10649
HLA-DQA10105-DQB10312
HLA-DQA10105-DQB10641
HLA-DQA10105-DQB10423
HLA-DQA10105-DQB10601
HLA-DQA10105-DQB10602
HLA-DQA10105-DQB10603
HLA-DQA10105-DQB10604
HLA-DQA10105-DQB10605
HLA-DQA10105-DQB10211
HLA-DQA10105-DQB10607
HLA-DQA10105-DQB10608
HLA-DQA10105-DQB10609
HLA-DQA10105-DQB10250
HLA-DQA10105-DQB10688
HLA-DQA10105-DQB10202
HLA-DQA10105-DQB10203
HLA-DQA10105-DQB10684
HLA-DQA10105-DQB10685
HLA-DQA10105-DQB10510
HLA-DQA10105-DQB10319
HLA-DQA10105-DQB10606
HLA-DQA10105-DQB10309
HLA-DQA10105-DQB10658
HLA-DQA10105-DQB10305
HLA-DQA10105-DQB10304
HLA-DQA10105-DQB10301
HLA-DQA10105-DQB10303
HLA-DQA10105-DQB10302
HLA-DQA10105-DQB10613
HLA-DQA10105-DQB10612
HLA-DQA10105-DQB10611
HLA-DQA10105-DQB10508
HLA-DQA10105-DQB10617
HLA-DQA10105-DQB10201
HLA-DQA10105-DQB10615
HLA-DQA10105-DQB10614
HLA-DQA10105-DQB10503
HLA-DQA10105-DQB10502
HLA-DQA10105-DQB10501
HLA-DQA10105-DQB10504
HLA-DQA10302-DQB10336
HLA-DQA10302-DQB10402
HLA-DQA10302-DQB10401
HLA-DQA10302-DQB10649
HLA-DQA10302-DQB10312
HLA-DQA10302-DQB10641
HLA-DQA10302-DQB10423
HLA-DQA10302-DQB10601
HLA-DQA10302-DQB10602
HLA-DQA10302-DQB10603
HLA-DQA10302-DQB10604
HLA-DQA10302-DQB10605
HLA-DQA10302-DQB10211
HLA-DQA10302-DQB10607
HLA-DQA10302-DQB10608
HLA-DQA10302-DQB10609
HLA-DQA10302-DQB10250
HLA-DQA10302-DQB10688
HLA-DQA10302-DQB10202
HLA-DQA10302-DQB10203
HLA-DQA10302-DQB10684
HLA-DQA10302-DQB10685
HLA-DQA10302-DQB10510
HLA-DQA10302-DQB10319
HLA-DQA10302-DQB10606
HLA-DQA10302-DQB10309
HLA-DQA10302-DQB10658
HLA-DQA10302-DQB10305
HLA-DQA10302-DQB10304
HLA-DQA10302-DQB10301
HLA-DQA10302-DQB10303
HLA-DQA10302-DQB10302
HLA-DQA10302-DQB10613
HLA-DQA10302-DQB10612
HLA-DQA10302-DQB10611
HLA-DQA10302-DQB10508
HLA-DQA10302-DQB10617
HLA-DQA10302-DQB10201
HLA-DQA10302-DQB10615
HLA-DQA10302-DQB10614
HLA-DQA10302-DQB10503
HLA-DQA10302-DQB10502
HLA-DQA10302-DQB10501
HLA-DQA10302-DQB10504
HLA-DQA10303-DQB10336
HLA-DQA10303-DQB10402
HLA-DQA10303-DQB10401
HLA-DQA10303-DQB10649
HLA-DQA10303-DQB10312
HLA-DQA10303-DQB10641
HLA-DQA10303-DQB10423
HLA-DQA10303-DQB10601
HLA-DQA10303-DQB10602
HLA-DQA10303-DQB10603
HLA-DQA10303-DQB10604
HLA-DQA10303-DQB10605
HLA-DQA10303-DQB10211
HLA-DQA10303-DQB10607
HLA-DQA10303-DQB10608
HLA-DQA10303-DQB10609
HLA-DQA10303-DQB10250
HLA-DQA10303-DQB10688
HLA-DQA10303-DQB10202
HLA-DQA10303-DQB10203
HLA-DQA10303-DQB10684
HLA-DQA10303-DQB10685
HLA-DQA10303-DQB10510
HLA-DQA10303-DQB10319
HLA-DQA10303-DQB10606
HLA-DQA10303-DQB10309
HLA-DQA10303-DQB10658
HLA-DQA10303-DQB10305
HLA-DQA10303-DQB10304
HLA-DQA10303-DQB10301
HLA-DQA10303-DQB10303
HLA-DQA10303-DQB10302
HLA-DQA10303-DQB10613
HLA-DQA10303-DQB10612
HLA-DQA10303-DQB10611
HLA-DQA10303-DQB10508
HLA-DQA10303-DQB10617
HLA-DQA10303-DQB10201
HLA-DQA10303-DQB10615
HLA-DQA10303-DQB10614
HLA-DQA10303-DQB10503
HLA-DQA10303-DQB10502
HLA-DQA10303-DQB10501
HLA-DQA10303-DQB10504
